# Supplementary material for: Gallocatechin Gallate Inhibits the Replication of Pseudorabies Virus via Suppressing the Entry and Release Stages in Its Replication Cycle
Source: Vet Sci. 2023 Mar 1;10(3):189. doi: 10.3390/vetsci10030189 (PMC10059259; doi:10.3390/vetsci10030189)
Supplement: Supplementary file 1 [file vetsci-10-00189-s001.zip]

Archive with 3 entries (2 files):
- supplementary/
- supplementary/vetsci-2218139-supplementary.xlsx
- supplementary/vetsci-2218139.zip
