# Supplementary material for: Gallocatechin Gallate Inhibits the Replication of Pseudorabies Virus via Suppressing the Entry and Release Stages in Its Replication Cycle
Source: Vet Sci. 2023 Mar 1;10(3):189. doi: 10.3390/vetsci10030189 (PMC10059259; doi:10.3390/vetsci10030189)
Supplement: Supplementary file 1 [file vetsci-10-00189-s001.zip › supplementary/vetsci-2218139-supplementary.xlsx]

## Sheet: Sheet1
The list of 86 natural product compounds
Tetrahydropiperine
N-Acetyl-DL-phenylalanine
Rauwolscine hydrochloride
Ethyl chrysanthemumate
γ-Decalactone
D-Tagatose
Sofalcone
Morroniside
Raffinose
β-Estradiol 17-Acetate
Forchlorfenuron (KT-30, CPPU)
4-Allylanisole
Cefmetazole sodium
Decyl aldehyde
α-Boswellic acid
Sanguinarine chloride
Saikosaponin A
4-Methoxysalicylaldehyde
Dihydroartemisinic acid
PSI-6206 (RO-2433, GS-331007)
Dihydrojasmone
Diflorasone
Dibutyl phthalate
Tizoxanide
Hyperoside
Asarinin
alpha-Naphthoflavone
Lapatinib ditosylate monohydrate
Vanillic acid
Ethyl Oleate
Dimethyl phthalate
4'-Hydroxypropiophenone
Dibenzoyl Thiamine
Fructose
Ruxolitinib Phosphate
Tedizolid
Octinoxate
Nerolidol
Lactitol
Fenchyl Alcohol
Propylparaben
Gallocatechin gallate
Akebia saponin D
Cefoperazone sodium
4-Hydroxy-2,5-dimethyl-3(2H)furanone
Raltegravir potassium
Adenosine 5'-monophosphate monohydrate
Nitisinone
2-Phenylethylamine hydrochloride
10-Hydroxydecanoic acid
Behenic Acid
Squalane
Vitexin-2-O-rhaMnoside
Atropine sulfate
Diaveridine
Entecavir
Estropipate
Meisoindigo
2-Phenylethylamine
Ajmaline
Erucic acid
Chelidamic acid hydrate
Cimicifugoside
Hydrocortisone acetate
Incensole acetate
Wedelolactone
Mulberroside A
Pogostone
Eleutheroside E
Beta-Asarone
Rubusoside
Picfeltarraenin IA
Pteryxin
Cinobufagin
Plantagoside
Glucosyl-vitexin
Gardenoside
4-Methyl-2-oxovaleric acid
Amiloxate
Dihydrotanshinone I
Isochlorogenic acid C
Triptophenolide
Tuberostemonine
Specnuezhenide
Typhaneoside
Tenuifolin
